# Supplementary material for: The Vasopressin 1a Receptor Antagonist SRX246 Reduces Aggressive Behavior in Huntington’s Disease
Source: J Pers Med. 2022 Sep 22;12(10):1561. doi: 10.3390/jpm12101561 (PMC9605366; doi:10.3390/jpm12101561)
Supplement: Supplementary file 1 [file jpm-12-01561-s001.zip]

Archive with 1 entries (1 files):
- jpm-1820923-supplementary.pdf
